# Supplementary material for: Auxiliary Optomechanical Tools for 3D Cell Manipulation
Source: Micromachines (Basel). 2020 Jan 13;11(1):90. doi: 10.3390/mi11010090 (PMC7020157; doi:10.3390/mi11010090)
Supplement: Supplementary file 1 [file micromachines-11-00090-s001.zip]

Archive with 4 entries (4 files):
- Visualization_4_Yeast_rotation.avi
- Visualization_3_Forks_cell_trapping.avi
- Visualization_2_Forks_clamping.avi
- Visualization_1_Single_fork_rotation.avi
